# Supplementary material for: Effect of 1-DNJ on Oxidative Stress-Induced Apoptosis in Porcine Ovarian GCs Through Modulation of the PERK-ATF4/MFN2 Signaling Pathway
Source: Antioxidants (Basel). 2025 Apr 11;14(4):456. doi: 10.3390/antiox14040456 (PMC12024285; doi:10.3390/antiox14040456)
Supplement: Supplementary file 1 [file antioxidants-14-00456-s001.zip]

Archive with 1 entries (1 files):
- antioxidants-3535395-supplementary.pdf
